# Supplementary material for: Hybrid materials for wastewater treatment: synergistic coupling of Neochloris oleoabundans and TiO2 nanoparticles
Source: Nanoscale Adv. 2025 May 12;7(12):3803–16. doi: 10.1039/d5na00236b (PMC12086446; doi:10.1039/d5na00236b)
Supplement: NA-007-D5NA00236B-s001 [file NA-007-D5NA00236B-s001.txt]

File Name : fig s1.tif

Caption : figure s1: ftir spectrum of neochloris oleoabundans

File Name : fig s2.tif

Caption : figure s2: titration curve measured for tio2 nps (0.1 g l-1) added with neoc (0.22 g l-1). 
